# Supplementary material for: Omega-3 Fatty Acids Attenuate Neuropathic Pain by Modulating Ferroptotic Stress, Selenoamino Acid Metabolism, and Lipid Remodeling
Source: Antioxidants (Basel). 2026 Jul 6;15(7):852. doi: 10.3390/antiox15070852 (PMC13404672; doi:10.3390/antiox15070852)
Supplement: Supplementary file 1 [file antioxidants-15-00852-s001.zip]

Archive with 1 entries (1 files):
- antioxidants-4355967-supplementary.pdf
